# Supplementary material for: Quantification and accurate normalisation of small RNAs through new custom RT-qPCR arrays demonstrates Salmonella-induced microRNAs in human monocytes
Source: BMC Genomics. 2012 Jan 16;13:23. doi: 10.1186/1471-2164-13-23 (PMC3268085; doi:10.1186/1471-2164-13-23)
Supplement: Additional file 1 — Quality control of presented miR-Q assays. Calculated parameters (e.g. slopes, Y-intercepts and r2) for all presented miR-Q assays are given according to the MIQE guidelines. [file 1471-2164-13-23-S1.TXT]

	let-7a	let-7b	let-7c	let-7e	let-7f	miR-103a	miR-106a	miR-141	miR-143	miR-145	miR-146a	miR-146b-5p	miR-148a	miR-155	miR-15b	miR-16	miR-181a	miR-191	miR-200c	miR-21	miR-214	miR-222	miR-22-3p	miR-23b	miR-24	miR-27a	miR-296-3p	miR-29a	miR-29b	miR-29c	miR-30a	miR-30b	miR-30c	miR-326	miR-371-5p	miR-423-3p	miR-451	miR-484	miR-886-5p	SNORD44	SNORD47	SNORD48	SNORD52	RNU6
Semilog line -- X is log, Y is linear
Best-fit values
Yintercept	38.21	40.12	30.58	42.19	39.76	37.3	40.11	29.9	39.42	27.72	39.9	41.2	33.92	35.73	41.09	30.06	35.37	31.99	31.31	39.02	41.38	30.11	46.84	37.25	36.53	39.19	35.94	34.56	32.02	32.94	30.33	28.26	29.03	40.99	42.03	38.28	37.58	38.84	40.6	35.53	31.42	36.72	38.57	37.7
Slope	-3.383	-3.503	-3.648	-3.207	-3.039	-3.74	-4.298	-3.236	-3.04	-3.664	-4.315	-4.225	-3.812	-3.767	-2.998	-3.816	-3.8	-4.041	-3.284	-3.661	-3.131	-3.313	-4.554	-3.489	-3.752	-3.165	-2.889	-3.781	-3.632	-3.662	-3.52	-3.48	-3.598	-3.863	-4.359	-3.793	-3.911	-4.611	-4.607	-3.284	-3.639	-3.294	-2.944	-3.348
Std. Error
Yintercept	0.283	0.3368	0.3119	0.3245	1.149	0.5206	0.4184	0.2734	0.2807	0.4281	0.4896	0.1862	0.1868	0.195	0.6931	0.4427	0.2146	0.5147	0.2823	0.236	1.087	0.437	1.174	1.223	0.4601	0.1323	0.4311	0.1232	0.39	0.1143	0.0869	0.06653	0.1985	0.2297	0.5141	1.435	0.549	0.5827	0.5081	0.2153	0.2188	0.2006	0.06889	0.2665
Slope	0.09382	0.1117	0.1034	0.1076	0.3811	0.1726	0.1387	0.09067	0.09306	0.1419	0.1623	0.06175	0.06193	0.06465	0.2298	0.1468	0.07115	0.1707	0.0936	0.07824	0.3606	0.1449	0.3453	0.4056	0.1526	0.04387	0.143	0.04085	0.1293	0.0379	0.02881	0.02206	0.06582	0.06755	0.1705	0.4759	0.182	0.1932	0.1685	0.171	0.1544	0.1593	0.05091	0.197
95% Confidence Intervals
Yintercept	37.00 to 39.43	38.67 to 41.57	29.24 to 31.92	40.79 to 43.58	34.81 to 44.70	35.06 to 39.54	38.31 to 41.91	28.73 to 31.08	38.21 to 40.63	25.88 to 29.56	37.80 to 42.01	40.40 to 42.00	33.11 to 34.72	34.89 to 36.57	38.11 to 44.07	28.16 to 31.97	34.45 to 36.29	29.78 to 34.21	30.09 to 32.52	38.00 to 40.03	36.71 to 46.06	28.23 to 31.99	31.92 to 61.76	31.98 to 42.51	34.55 to 38.51	38.62 to 39.76	34.08 to 37.79	34.03 to 35.09	30.34 to 33.69	32.45 to 33.43	29.96 to 30.71	27.97 to 28.54	28.17 to 29.88	38.07 to 43.91	39.81 to 44.24	32.11 to 44.46	35.22 to 39.94	36.34 to 41.35	38.41 to 42.78	34.61 to 36.46	30.72 to 32.12	35.86 to 37.59	37.69 to 39.44	34.32 to 41.09
Slope	-3.786 to -2.979	-3.984 to -3.023	-4.093 to -3.203	-3.670 to -2.744	-4.679 to -1.400	-4.482 to -2.997	-4.895 to -3.701	-3.626 to -2.846	-3.441 to -2.640	-4.275 to -3.053	-5.014 to -3.617	-4.491 to -3.959	-4.078 to -3.545	-4.045 to -3.489	-3.986 to -2.009	-4.447 to -3.184	-4.106 to -3.494	-4.775 to -3.306	-3.687 to -2.882	-3.997 to -3.324	-4.682 to -1.579	-3.936 to -2.689	-8.941 to -0.1672	-5.235 to -1.744	-4.408 to -3.095	-3.354 to -2.977	-3.504 to -2.274	-3.956 to -3.605	-4.189 to -3.076	-3.825 to -3.499	-3.644 to -3.396	-3.575 to -3.385	-3.881 to -3.315	-4.721 to -3.005	-5.092 to -3.625	-5.840 to -1.745	-4.694 to -3.127	-5.443 to -3.780	-5.332 to -3.882	-4.019 to -2.548	-4.131 to -3.148	-3.980 to -2.609	-3.591 to -2.297	-5.850 to -0.8451
Goodness of Fit
Degrees of Freedom	2	2	2	2	2	2	2	2	2	2	2	2	2	2	2	2	2	2	2	2	2	2	1	2	2	2	2	2	2	2	2	2	2	1	2	2	2	2	2	2	3	2	1	1
R�	0.9985	0.998	0.9984	0.9978	0.9695	0.9958	0.9979	0.9984	0.9981	0.997	0.9972	0.9996	0.9995	0.9994	0.9884	0.997	0.9993	0.9964	0.9984	0.9991	0.9742	0.9962	0.9943	0.9737	0.9967	0.9996	0.9951	0.9998	0.9975	0.9998	0.9999	0.9999	0.9993	0.9997	0.9969	0.9695	0.9957	0.9965	0.9973	0.9946	0.9946	0.9953	0.9997	0.9966
Absolute Sum of Squares	0.08803	0.1247	0.107	0.1157	1.452	0.2979	0.1925	0.08221	0.08661	0.2015	0.2635	0.03813	0.03836	0.0418	0.5281	0.2155	0.05062	0.2913	0.0876	0.06122	1.3	0.21	0.2384	1.645	0.2328	0.01925	0.2044	0.01668	0.1672	0.01437	0.008303	0.004867	0.04332	0.009126	0.2906	2.264	0.3314	0.3733	0.2838	0.2923	0.7155	0.2538	0.005183	0.07758
Sy.x	0.2098	0.2497	0.2313	0.2406	0.8521	0.386	0.3102	0.2027	0.2081	0.3174	0.363	0.1381	0.1385	0.1446	0.5139	0.3282	0.1591	0.3816	0.2093	0.175	0.8063	0.324	0.4883	0.9069	0.3412	0.0981	0.3197	0.09133	0.2892	0.08475	0.06443	0.04933	0.1472	0.09553	0.3812	1.064	0.4071	0.432	0.3767	0.3823	0.4884	0.3562	0.072	0.2785
Number of points
Analyzed	4	4	4	4	4	4	4	4	4	4	4	4	4	4	4	4	4	4	4	4	4	4	3	4	4	4	4	4	4	4	4	4	4	3	4	4	4	4	4	4	5	4	3	3
